# Supplementary material for: Supplementation with Probiotic Camel Milk Powder Improves Serum Glucose and Cholesterol as Well as the Related Cytokines in Patients with Type 2 Diabetes Mellitus
Source: Foods. 2025 Sep 24;14(19):3318. doi: 10.3390/foods14193318 (PMC12524154; doi:10.3390/foods14193318)
Supplement: Supplementary file 1 [file foods-14-03318-s001.zip]

Archive with 1 entries (1 files):
- foods-3860234-supplementary.pdf
